# Supplementary material for: Two new species of the leafhopper subgenus Empoasca (Empoasca) Walsh (Hemiptera, Cicadellidae, Typhlocybinae, Empoascini) from China
Source: Zookeys. 2014 Aug 28;(437):25–32. doi: 10.3897/zookeys.437.7563 (PMC4155728; doi:10.3897/zookeys.437.7563)
Supplement: XML Treatment for Empoasca (Empoasca) [file zookeys.437.7563-treatment1.xml]

<!DOCTYPE tp:taxon-treatment
  PUBLIC "-//TaxonX//DTD Taxonomic Treatment Publishing DTD v0 20100105//EN" "tax-treatment-NSO.dtd">
<tp:taxon-treatment xmlns:tp="http://www.plazi.org/taxpub"><tp:treatment-meta><kwd-group><label>Taxon classification</label><kwd><named-content content-type="kingdom">Animalia</named-content></kwd><kwd><named-content content-type="order">Hemiptera</named-content></kwd><kwd><named-content content-type="family">Cicadellidae</named-content></kwd></kwd-group><mixed-citation publication-type="journal"><person-group><name><surname>Yu</surname><given-names>Xiaofei</given-names></name><name><surname>Yang</surname><given-names>Maofa</given-names></name></person-group><article-title>Two new species of the leafhopper subgenus <italic>Empoasca</italic> (<italic>Empoasca</italic>) Walsh (Hemiptera, Cicadellidae, Typhlocybinae, Empoascini) from China</article-title><source>Zookeys</source><day>28</day><month>8</month><year>2014</year><volume>2014</volume><issue>437</issue><fpage>25</fpage><lpage>32</lpage><pub-id pub-id-type="doi">10.3897/zookeys.437.7563</pub-id></mixed-citation></tp:treatment-meta><tp:nomenclature><tp:taxon-name>
                        <tp:taxon-name-part taxon-name-part-type="genus">Empoasca</tp:taxon-name-part>
                        (<tp:taxon-name-part taxon-name-part-type="subgenus">Empoasca</tp:taxon-name-part>)
                    </tp:taxon-name><tp:taxon-authority>Walsh, 1862</tp:taxon-authority><tp:nomenclature-citation-list><tp:nomenclature-citation><tp:taxon-name>Empoasca (Empoasca)</tp:taxon-name><comment> Walsh, 1862: 149</comment></tp:nomenclature-citation></tp:nomenclature-citation-list></tp:nomenclature><tp:treatment-sec sec-type="Type species"><title>Type species.</title><p><italic><tp:taxon-name>Empoasca viridescens</tp:taxon-name></italic> Walsh (a junior synonym of <italic><tp:taxon-name>Tettigonia fabae</tp:taxon-name></italic> Harris, 1841).</p></tp:treatment-sec><tp:treatment-sec sec-type="Diagnosis"><title>Diagnosis.</title><p>Body color green to yellowish, with variable symmetrical patches on head and thorax; coronal suture not reaching midlength of crown (Figs <xref ref-type="fig" rid="F4">18a</xref>, <xref ref-type="fig" rid="F4">20a</xref>, <xref ref-type="fig" rid="F3">24a</xref>, <xref ref-type="fig" rid="F3">26a</xref>); forewing with RP and MP’ stalked (Fig. <xref ref-type="fig" rid="F4">22</xref>) or separated (Fig. <xref ref-type="fig" rid="F3">28</xref>), hindwing with CuA unbranched (Fig. <xref ref-type="fig" rid="F4">23</xref>, <xref ref-type="fig" rid="F3">29</xref>); male pygofer, with fine sparse setae distally, macrosetae absent, ventral pygofer appendage present (in some species processes crossed in dorsal view), free from pygofer lobe, at least for halflength of pygofer (Figs <xref ref-type="fig" rid="F1">1</xref>, <xref ref-type="fig" rid="F2">9</xref>); subgenital fig broad basally, basal series of setae on outer margin and an oblique series of macrosetae from base to apex bi-seriate basally (Figs <xref ref-type="fig" rid="F1">5</xref>, <xref ref-type="fig" rid="F2">13</xref>); paramere elongate, curved, with apical teeth (Figs <xref ref-type="fig" rid="F1">6</xref>, <xref ref-type="fig" rid="F2">14</xref>); aedeagus with preatrium present, shaft without processes or occasionally with pair of processes, gonopore apical on ventral surface, dorsal apodeme poorly developed or absent (Figs <xref ref-type="fig" rid="F1">7</xref>, <xref ref-type="fig" rid="F1">8</xref>, <xref ref-type="fig" rid="F2">15</xref>, <xref ref-type="fig" rid="F2">16</xref>); anal tube processes distinct.</p><fig id="F1" position="float" orientation="portrait"><label>Figures 1–8.</label><caption><p><italic><tp:taxon-name>Empoasca (Empoasca) dorsodenticulata</tp:taxon-name></italic> Yu &amp; Yang, sp. n. <bold>1</bold> male genital capsule, lateral view <bold>2</bold> male abdominal apodemes <bold>3</bold> male pygofer, dorsal view <bold>4</bold> ventral pygofer appendage, dorsal view <bold>5</bold> subgenital fig, ventral view <bold>6</bold> paramere and connective <bold>7</bold> aedeagus, dorsal view <bold>8</bold> aedeagus, lateral view.</p></caption><graphic xmlns:xlink="http://www.w3.org/1999/xlink" xlink:href="zookeys-437-025-g001.jpg" position="float" orientation="portrait" xlink:type="simple"/></fig><fig id="F2" position="float" orientation="portrait"><label>Figures 9–17.</label><caption><p><italic><tp:taxon-name>Empoasca (Empoasca) spiculata</tp:taxon-name></italic> Yu &amp; Yang, sp. n. <bold>9</bold> male genital capsule, lateral view <bold>10</bold> male abdominal apodemes <bold>11</bold> male pygofer, dorsal view <bold>12</bold> ventral pygofer appendage, dorsal view <bold>13</bold> subgenital fig, ventral view <bold>14</bold> paramere <bold>15</bold> aedeagus and connective, dorsal view <bold>16</bold> aedeagus, lateral view <bold>17</bold> anal tube process.</p></caption><graphic xmlns:xlink="http://www.w3.org/1999/xlink" xlink:href="zookeys-437-025-g002.jpg" position="float" orientation="portrait" xlink:type="simple"/></fig><fig id="F3" position="float" orientation="portrait"><label>Figures 24–29.</label><caption><p><italic><tp:taxon-name>Empoasca (Empoasca) spiculata</tp:taxon-name></italic> Yu &amp; Yang, sp. n., <bold>24–25</bold> whole body <bold>26–27</bold> head and thorax <bold>28</bold> forewing <bold>29</bold> hindwing <bold>a</bold> dorsal view <bold>b</bold> lateral view.</p></caption><graphic xmlns:xlink="http://www.w3.org/1999/xlink" xlink:href="zookeys-437-025-g003.jpg" position="float" orientation="portrait" xlink:type="simple"/></fig><fig id="F4" position="float" orientation="portrait"><label>Figures 18–23.</label><caption><p><italic><tp:taxon-name>Empoasca (Empoasca) dorsodenticulata</tp:taxon-name></italic> Yu &amp; Yang, sp. n. <bold>18–19</bold> whole body <bold>20–21</bold> head and thorax <bold>22</bold> forewing <bold>23</bold> hindwing <bold>a</bold> dorsal view <bold>b</bold> lateral view.</p></caption><graphic xmlns:xlink="http://www.w3.org/1999/xlink" xlink:href="zookeys-437-025-g004.jpg" position="float" orientation="portrait" xlink:type="simple"/></fig></tp:treatment-sec><tp:treatment-sec sec-type="Distribution"><title>Distribution.</title><p>Worldwide.</p><!--PageBreak--></tp:treatment-sec></tp:taxon-treatment>
