# Supplementary material for: Two new species of the leafhopper subgenus Empoasca (Empoasca) Walsh (Hemiptera, Cicadellidae, Typhlocybinae, Empoascini) from China
Source: Zookeys. 2014 Aug 28;(437):25–32. doi: 10.3897/zookeys.437.7563 (PMC4155728; doi:10.3897/zookeys.437.7563)
Supplement: XML Treatment for Empoasca (Empoasca) dorsodenticulata [file zookeys.437.7563-treatment2.xml]

<!DOCTYPE tp:taxon-treatment
  PUBLIC "-//TaxonX//DTD Taxonomic Treatment Publishing DTD v0 20100105//EN" "tax-treatment-NSO.dtd">
<tp:taxon-treatment xmlns:tp="http://www.plazi.org/taxpub"><tp:treatment-meta><kwd-group><label>Taxon classification</label><kwd><named-content content-type="kingdom">Animalia</named-content></kwd><kwd><named-content content-type="order">Hemiptera</named-content></kwd><kwd><named-content content-type="family">Cicadellidae</named-content></kwd></kwd-group><mixed-citation publication-type="journal"><person-group><name><surname>Yu</surname><given-names>Xiaofei</given-names></name><name><surname>Yang</surname><given-names>Maofa</given-names></name></person-group><article-title>Two new species of the leafhopper subgenus <italic>Empoasca</italic> (<italic>Empoasca</italic>) Walsh (Hemiptera, Cicadellidae, Typhlocybinae, Empoascini) from China</article-title><source>Zookeys</source><day>28</day><month>8</month><year>2014</year><volume>2014</volume><issue>437</issue><fpage>25</fpage><lpage>32</lpage><pub-id pub-id-type="doi">10.3897/zookeys.437.7563</pub-id></mixed-citation></tp:treatment-meta><tp:nomenclature><tp:taxon-name>
                        <tp:taxon-name-part taxon-name-part-type="genus">Empoasca</tp:taxon-name-part>
                        (<tp:taxon-name-part taxon-name-part-type="subgenus">Empoasca</tp:taxon-name-part>)
                        <tp:taxon-name-part taxon-name-part-type="species">dorsodenticulata</tp:taxon-name-part>
                        <object-id xmlns:xlink="http://www.w3.org/1999/xlink" content-type="zoobank" xlink:type="simple">http://zoobank.org/D485282D-C23B-4CC4-B628-22179ACC251A</object-id>
                    </tp:taxon-name><tp:taxon-authority>Yu &amp; Yang</tp:taxon-authority><tp:taxon-status xmlns:xlink="http://www.w3.org/1999/xlink" xlink:type="simple">sp. n.</tp:taxon-status><xref ref-type="fig" rid="F1">Figs 1–8</xref><xref ref-type="fig" rid="F4">, 18</xref><xref ref-type="fig" rid="F4">–23</xref></tp:nomenclature><tp:treatment-sec sec-type="Type material"><title>Type material.</title><p>Holotype: male, Kuankuoshui, Guizhou Province, 14 August 2010, coll. Xiaofei Yu. Paratypes: 1 male, Shiwandashan, Guangxi Province, 4 May 2011, coll. Rong Huang; 1 male, Liupanshui, Guizhou Province, 2 June 2012, coll. Maofa Yang, Zhijiang Bai and Xiaofei Yu.</p><p>Length. Male: 4.0–4.1mm.</p><p>Green to yellowish (Fig. <xref ref-type="fig" rid="F4">18a</xref>). Crown with a green patch each side of coronal suture (Figs <xref ref-type="fig" rid="F4">18a</xref>, <xref ref-type="fig" rid="F4">20a</xref>). Face in some species with an off-white longitudinal stripe on anteclypeus (Figs <xref ref-type="fig" rid="F4">19b</xref>, <xref ref-type="fig" rid="F4">21b</xref>). Scutellum with a whitish stripe medially (Figs <xref ref-type="fig" rid="F4">18a</xref>, <xref ref-type="fig" rid="F4">20a</xref>). Forewing with RP and MP’ stalked at base (Fig. <xref ref-type="fig" rid="F4">22</xref>).</p><p>Male ventral abdominal apodemes reaching segment 4 (Fig. <xref ref-type="fig" rid="F1">2</xref>). Male pygofer lobe with dorsal margin oblique and apical margin straight in lateral view, with fine setae adjacent apical margin; ventral pygofer appendage shorter than pygofer, tapering caudad, subapically denticulate; dorsal bridge about 1/3 length of pygofer (Figs <xref ref-type="fig" rid="F1">1</xref>, <xref ref-type="fig" rid="F1">3</xref>, <xref ref-type="fig" rid="F1">4</xref>). Subgenital figs elongate, with 20 macrosetae arranged obliquely in two basal rows centrally and a single distal row on lateral margin, ca. 25 elongate fine setae and medial margin with 6 basal group macrosetae followed by ca. 16 spine-like setae (Figs <xref ref-type="fig" rid="F1">1</xref>, <xref ref-type="fig" rid="F1">5</xref>). Paramere as in Fig. <xref ref-type="fig" rid="F1">6</xref>. Aedeagus with elongate preatrium; shaft slightly expanded near apex in lateral view, tapered from base to apex in ventral view, apical 1/3 with numerous irregular denticles dorsally (Figs <xref ref-type="fig" rid="F1">1</xref>, <xref ref-type="fig" rid="F1">7</xref>, <xref ref-type="fig" rid="F1">8</xref>). Anal tube process slightly sinuate (Fig. <xref ref-type="fig" rid="F1">1</xref>). Connective lamellate (Fig. <xref ref-type="fig" rid="F1">6</xref>).</p></tp:treatment-sec><tp:treatment-sec sec-type="Etymology"><title>Etymology.</title><p>The new species name alludes to the dorsal denticles on the aedeagal shaft.</p></tp:treatment-sec><tp:treatment-sec sec-type="Remarks"><title>Remarks.</title><p>The new species is similar to <italic><tp:taxon-name>Empoasca (Empoasca) borowikae</tp:taxon-name></italic> Dworakowska, 1976 but differs in having the male ventral abdominal apodemes reaching segment 4, ventral pygofer appendage denticulate near apex and apical 1/3 of aedeagus with dorsal denticles. The new species is also similar to <italic><tp:taxon-name>Empoasca (Empoasca) gutianensis</tp:taxon-name></italic> Liu, 2011 but differs in the aedeagus without denticles ventrally and anal tube process sinuate.</p></tp:treatment-sec><tp:treatment-sec><!--Section generated to contain objects referenced in tp:taxon-treatment.--><fig id="F1" position="float" orientation="portrait"><label>Figures 1–8.</label><caption><p><italic><tp:taxon-name>Empoasca (Empoasca) dorsodenticulata</tp:taxon-name></italic> Yu &amp; Yang, sp. n. <bold>1</bold> male genital capsule, lateral view <bold>2</bold> male abdominal apodemes <bold>3</bold> male pygofer, dorsal view <bold>4</bold> ventral pygofer appendage, dorsal view <bold>5</bold> subgenital fig, ventral view <bold>6</bold> paramere and connective <bold>7</bold> aedeagus, dorsal view <bold>8</bold> aedeagus, lateral view.</p></caption><graphic xmlns:xlink="http://www.w3.org/1999/xlink" xlink:href="zookeys-437-025-g001.jpg" position="float" orientation="portrait" xlink:type="simple"/></fig><fig id="F4" position="float" orientation="portrait"><label>Figures 18–23.</label><caption><p><italic><tp:taxon-name>Empoasca (Empoasca) dorsodenticulata</tp:taxon-name></italic> Yu &amp; Yang, sp. n. <bold>18–19</bold> whole body <bold>20–21</bold> head and thorax <bold>22</bold> forewing <bold>23</bold> hindwing <bold>a</bold> dorsal view <bold>b</bold> lateral view.</p></caption><graphic xmlns:xlink="http://www.w3.org/1999/xlink" xlink:href="zookeys-437-025-g004.jpg" position="float" orientation="portrait" xlink:type="simple"/></fig></tp:treatment-sec></tp:taxon-treatment>
