# Supplementary material for: Two new species of the leafhopper subgenus Empoasca (Empoasca) Walsh (Hemiptera, Cicadellidae, Typhlocybinae, Empoascini) from China
Source: Zookeys. 2014 Aug 28;(437):25–32. doi: 10.3897/zookeys.437.7563 (PMC4155728; doi:10.3897/zookeys.437.7563)
Supplement: XML Treatment for Empoasca (Empoasca) spiculata [file zookeys.437.7563-treatment3.xml]

<!DOCTYPE tp:taxon-treatment
  PUBLIC "-//TaxonX//DTD Taxonomic Treatment Publishing DTD v0 20100105//EN" "tax-treatment-NSO.dtd">
<tp:taxon-treatment xmlns:tp="http://www.plazi.org/taxpub"><tp:treatment-meta><kwd-group><label>Taxon classification</label><kwd><named-content content-type="kingdom">Animalia</named-content></kwd><kwd><named-content content-type="order">Hemiptera</named-content></kwd><kwd><named-content content-type="family">Cicadellidae</named-content></kwd></kwd-group><mixed-citation publication-type="journal"><person-group><name><surname>Yu</surname><given-names>Xiaofei</given-names></name><name><surname>Yang</surname><given-names>Maofa</given-names></name></person-group><article-title>Two new species of the leafhopper subgenus <italic>Empoasca</italic> (<italic>Empoasca</italic>) Walsh (Hemiptera, Cicadellidae, Typhlocybinae, Empoascini) from China</article-title><source>Zookeys</source><day>28</day><month>8</month><year>2014</year><volume>2014</volume><issue>437</issue><fpage>25</fpage><lpage>32</lpage><pub-id pub-id-type="doi">10.3897/zookeys.437.7563</pub-id></mixed-citation></tp:treatment-meta><tp:nomenclature><tp:taxon-name>
                        <tp:taxon-name-part taxon-name-part-type="genus">Empoasca</tp:taxon-name-part>
                        (<tp:taxon-name-part taxon-name-part-type="subgenus">Empoasca</tp:taxon-name-part>)
                        <tp:taxon-name-part taxon-name-part-type="species">spiculata</tp:taxon-name-part>
                        <object-id xmlns:xlink="http://www.w3.org/1999/xlink" content-type="zoobank" xlink:type="simple">http://zoobank.org/4CDD261B-E282-4D5F-9F8F-26BA4CA306B2</object-id>
                    </tp:taxon-name><tp:taxon-authority>Yu &amp; Yang</tp:taxon-authority><tp:taxon-status xmlns:xlink="http://www.w3.org/1999/xlink" xlink:type="simple">sp. n.</tp:taxon-status><xref ref-type="fig" rid="F2">Figs 9</xref><xref ref-type="fig" rid="F2">–17</xref><xref ref-type="fig" rid="F3">, 24</xref><xref ref-type="fig" rid="F3">–29</xref><!--PageBreak--></tp:nomenclature><tp:treatment-sec sec-type="Type material"><title>Type material.</title><p>Holotype. male, Luya mountain, Shanxi Province, 19 August 2011, coll. Hu Li; Paratypes: 5 males, Lvliang mountain, Shanxi Province, 22 August 2011, coll. Hu Li, Zhihua Fan and Xiaofei Yu (1 male, BMNH).</p><p>Length. Male 3.9–4.1 mm.</p><p>Yellowish (Fig. <xref ref-type="fig" rid="F3">24a</xref>). A yellow stripe along coronal suture (Figs <xref ref-type="fig" rid="F3">24a</xref>, <xref ref-type="fig" rid="F3">26a</xref>). Scutellum with a central whitish streak (Figs <xref ref-type="fig" rid="F3">24a</xref>, <xref ref-type="fig" rid="F3">26a</xref>). Forewing with RP and MP’ stalked at base or separated (Fig. <xref ref-type="fig" rid="F3">28</xref>).</p><p>Male ventral abdominal apodemes reaching segment 4 (Fig. <xref ref-type="fig" rid="F2">10</xref>). Male pygofer lobe tapered to rounded apex with ca. 15 setae, ventral pygofer appendage extended far beyond pygofer, procceses crossed in dorsal view, apex expanded and forked, lower branch serrate; dorsal bridge about 1/4 length of pygofer (Figs <xref ref-type="fig" rid="F2">9</xref>, <xref ref-type="fig" rid="F2">11</xref>, <xref ref-type="fig" rid="F2">12</xref>). Subgenital figs relatively broad with 20 macrosetae arranged obliquely in two basal rows centrally and a single distal row on lateral margin, and ca. 37 elongate fine setae from base to apex and medial margin with 5 basal group macrosetae followed by ca. 22 spine-like setae (Figs <xref ref-type="fig" rid="F2">9</xref>, <xref ref-type="fig" rid="F2">13</xref>). Paramere as Fig. <xref ref-type="fig" rid="F2">14</xref>. Aedeagus club-shaped in lateral view; shaft dorsally laterally compressed and less sclerotized, ventrally spiculate, with apex broadly rounded in ventral view; (Figs <xref ref-type="fig" rid="F2">9</xref>, <xref ref-type="fig" rid="F2">15</xref>, <xref ref-type="fig" rid="F2">16</xref>). Anal tube process falcate, apex spine-like (Figs <xref ref-type="fig" rid="F2">9</xref>, <xref ref-type="fig" rid="F2">17</xref>). Connective lamellate (Fig. <xref ref-type="fig" rid="F2">15</xref>).</p></tp:treatment-sec><tp:treatment-sec sec-type="Etymology"><title>Etymology.</title><p>The new species name alludes to the ventral spicules on the aedeagal shaft.</p></tp:treatment-sec><tp:treatment-sec sec-type="Remarks"><title>Remarks.</title><p>The new species differs from other members of the subgenus in having the ventral pygofer appendage forked, aedeagal shaft laterally compressed dorsally and ventrally spiculate.</p><!--PageBreak--></tp:treatment-sec><tp:treatment-sec><!--Section generated to contain objects referenced in tp:taxon-treatment.--><fig id="F2" position="float" orientation="portrait"><label>Figures 9–17.</label><caption><p><italic><tp:taxon-name>Empoasca (Empoasca) spiculata</tp:taxon-name></italic> Yu &amp; Yang, sp. n. <bold>9</bold> male genital capsule, lateral view <bold>10</bold> male abdominal apodemes <bold>11</bold> male pygofer, dorsal view <bold>12</bold> ventral pygofer appendage, dorsal view <bold>13</bold> subgenital fig, ventral view <bold>14</bold> paramere <bold>15</bold> aedeagus and connective, dorsal view <bold>16</bold> aedeagus, lateral view <bold>17</bold> anal tube process.</p></caption><graphic xmlns:xlink="http://www.w3.org/1999/xlink" xlink:href="zookeys-437-025-g002.jpg" position="float" orientation="portrait" xlink:type="simple"/></fig><fig id="F3" position="float" orientation="portrait"><label>Figures 24–29.</label><caption><p><italic><tp:taxon-name>Empoasca (Empoasca) spiculata</tp:taxon-name></italic> Yu &amp; Yang, sp. n., <bold>24–25</bold> whole body <bold>26–27</bold> head and thorax <bold>28</bold> forewing <bold>29</bold> hindwing <bold>a</bold> dorsal view <bold>b</bold> lateral view.</p></caption><graphic xmlns:xlink="http://www.w3.org/1999/xlink" xlink:href="zookeys-437-025-g003.jpg" position="float" orientation="portrait" xlink:type="simple"/></fig></tp:treatment-sec></tp:taxon-treatment>
